# Supplementary material for: ﻿A new stream treefrog of the genus Hyloscirtus (Amphibia, Hylidae) from the Río Negro-Sopladora National Park, Ecuador
Source: Zookeys. 2023 Jan 19;1141:75–92. doi: 10.3897/zookeys.1141.90290 (PMC10208809; doi:10.3897/zookeys.1141.90290)
Supplement: XML Treatment for Hyloscirtus tolkieni [file zookeys.1141.90290-treatment1.xml]

<!DOCTYPE tp:taxon-treatment
  PUBLIC "-//TaxonX//DTD Taxonomic Treatment Publishing DTD v0 20100105//EN" "tax-treatment-NSO.dtd">
<tp:taxon-treatment xmlns:tp="http://www.plazi.org/taxpub"><tp:treatment-meta><kwd-group><label>Taxon classification</label><kwd>
                <named-content content-type="kingdom">Animalia</named-content>
              </kwd><kwd>
                <named-content content-type="order">Anura</named-content>
              </kwd><kwd>
                <named-content content-type="family">Hylidae</named-content>
              </kwd></kwd-group><mixed-citation publication-type="journal"><person-group><name><surname>Sánchez-Nivicela</surname><given-names>Juan C.</given-names></name><name><surname>Falcón-Reibán</surname><given-names>José M.</given-names></name><name><surname>Cisneros-Heredia</surname><given-names>Diego F.</given-names></name></person-group><article-title>﻿A new stream treefrog of the genus <italic><tp:taxon-name><tp:taxon-name-part taxon-name-part-type="genus" reg="Hyloscirtus">Hyloscirtus</tp:taxon-name-part></tp:taxon-name></italic> (<tp:taxon-name><tp:taxon-name-part taxon-name-part-type="class">Amphibia</tp:taxon-name-part></tp:taxon-name>, <tp:taxon-name><tp:taxon-name-part taxon-name-part-type="family">Hylidae</tp:taxon-name-part></tp:taxon-name>) from the Río Negro-Sopladora National Park, Ecuador</article-title><source>Zookeys</source><day>19</day><month>01</month><year>2023</year><volume>1141</volume><fpage>75</fpage><lpage>92</lpage><pub-id pub-id-type="doi">10.3897/zookeys.1141.90290</pub-id></mixed-citation></tp:treatment-meta><tp:nomenclature><label>﻿</label><tp:taxon-name>
              <object-id xmlns:xlink="http://www.w3.org/1999/xlink" content-type="arpha" xlink:type="simple">312214B4-BB22-5E70-B94A-FCBEF7B4DFEE</object-id>
              <tp:taxon-name-part taxon-name-part-type="genus" reg="Hyloscirtus">Hyloscirtus</tp:taxon-name-part>
              <tp:taxon-name-part taxon-name-part-type="species" reg="tolkieni">tolkieni</tp:taxon-name-part>
              <object-id xmlns:xlink="http://www.w3.org/1999/xlink" content-type="zoobank" xlink:type="simple">https://zoobank.org/0DA4A78A-D514-43FA-B5DA-8F5074F9E353</object-id>
            </tp:taxon-name><tp:taxon-status xmlns:xlink="http://www.w3.org/1999/xlink" xlink:type="simple">sp. nov.</tp:taxon-status><xref ref-type="fig" rid="F2">Figs 2</xref><xref ref-type="fig" rid="F3">, 3</xref><xref ref-type="fig" rid="F4">, 4</xref><xref ref-type="fig" rid="F5">, 5o</xref><xref ref-type="fig" rid="F6">, 6o</xref><xref ref-type="fig" rid="F7">, 7o English common name: Rio Negro Stream Treefrog Spanish common name: Rana de Torrente de Río Negro</xref></tp:nomenclature><tp:treatment-sec sec-type="Holotype" id="SECID0EOPAE"><title>Holotype</title><p>(Figs <xref ref-type="fig" rid="F2">2</xref>–<xref ref-type="fig" rid="F4">4</xref>) <named-content xmlns:xlink="http://www.w3.org/1999/xlink" content-type="dwc:institutional_code" xlink:title="Museo de Zoología, Universidad San Francisco de Quito, Quito" xlink:href="http://grbio.org/institution/universidad-san-francisco-de-quito" xlink:type="simple">ZSFQ</named-content>-4142 (field number JCS-1613), adult female collected at Puente de Piedra (<named-content xmlns:xlink="http://www.w3.org/1999/xlink" content-type="dwc:verbatimCoordinates" xlink:type="simple"><named-content content-type="geo-json" specific-use="{&#34;type&#34;:&#34;Point&#34;,&#34;coordinates&#34;:[-78.604444,-2.786944]}" id="NCID0EEQAE" xlink:type="simple">2°47'13"S, 78°36'16"W</named-content></named-content>; 3190 m), Parque Nacional Río Negro-Sopladora, provincia de Morona Santiago, República del Ecuador, by José M. Falcón-Reibán, Juan C. Sánchez-Nivicela, and Tarquino Valverde, on 5 February 2020.</p><fig id="F2" position="float" orientation="portrait"><object-id xmlns:xlink="http://www.w3.org/1999/xlink" content-type="doi" xlink:type="simple">10.3897/zookeys.1141.90290.figure2</object-id><object-id xmlns:xlink="http://www.w3.org/1999/xlink" content-type="arpha" xlink:type="simple">DED9B130-47D4-5F18-9548-45B248B11249</object-id><label>Figure 2.</label><caption><p>Holotype of <italic><tp:taxon-name><tp:taxon-name-part taxon-name-part-type="genus" reg="Hyloscirtus">Hyloscirtus</tp:taxon-name-part><tp:taxon-name-part taxon-name-part-type="species" reg="tolkieni">tolkieni</tp:taxon-name-part></tp:taxon-name></italic> sp. nov. (<abbrev xmlns:xlink="http://www.w3.org/1999/xlink" xlink:title="Snout-vent length" id="ABBRID0E3QAE" xlink:type="simple">SVL</abbrev> = 64.9 mm) in life: <bold>a</bold> fronto-lateral view <bold>b</bold> lateral view of head <bold>c</bold> frontal view <bold>d</bold> dorso-lateral view. Photographs by Juan C. Sánchez-Nivicela.</p></caption><graphic xmlns:xlink="http://www.w3.org/1999/xlink" xlink:href="zookeys-1141-075_article-90290__-g002.jpg" position="float" orientation="portrait" xlink:type="simple" id="oo_797467.jpg"><uri content-type="original_file" xlink:type="simple">https://binary.pensoft.net/fig/797467</uri></graphic></fig><fig id="F3" position="float" orientation="portrait"><object-id xmlns:xlink="http://www.w3.org/1999/xlink" content-type="doi" xlink:type="simple">10.3897/zookeys.1141.90290.figure3</object-id><object-id xmlns:xlink="http://www.w3.org/1999/xlink" content-type="arpha" xlink:type="simple">890B4B0A-0583-53C3-8B33-1123CD67BA93</object-id><label>Figure 3.</label><caption><p>Holotype of <italic><tp:taxon-name><tp:taxon-name-part taxon-name-part-type="genus" reg="Hyloscirtus">Hyloscirtus</tp:taxon-name-part><tp:taxon-name-part taxon-name-part-type="species" reg="tolkieni">tolkieni</tp:taxon-name-part></tp:taxon-name></italic> sp. nov. in preservative <bold>a</bold> dorsal view <bold>b</bold> ventral view <bold>c</bold> lateral view. Scale bar: 1 cm.</p></caption><graphic xmlns:xlink="http://www.w3.org/1999/xlink" xlink:href="zookeys-1141-075_article-90290__-g003.jpg" position="float" orientation="portrait" xlink:type="simple" id="oo_797468.jpg"><uri content-type="original_file" xlink:type="simple">https://binary.pensoft.net/fig/797468</uri></graphic></fig><fig id="F4" position="float" orientation="portrait"><object-id xmlns:xlink="http://www.w3.org/1999/xlink" content-type="doi" xlink:type="simple">10.3897/zookeys.1141.90290.figure4</object-id><object-id xmlns:xlink="http://www.w3.org/1999/xlink" content-type="arpha" xlink:type="simple">D0E4B026-4E09-5670-A98C-A2E36C0BF931</object-id><label>Figure 4.</label><caption><p>Details of <italic><tp:taxon-name><tp:taxon-name-part taxon-name-part-type="genus" reg="Hyloscirtus">Hyloscirtus</tp:taxon-name-part><tp:taxon-name-part taxon-name-part-type="species" reg="tolkieni">tolkieni</tp:taxon-name-part></tp:taxon-name></italic> sp. nov. in preservative <bold>a</bold> lateral view of head <bold>b</bold> dorsal view of head <bold>c</bold> ventral view of hand <bold>d</bold> ventral view of foot. Scale bar: 1 cm.</p></caption><graphic xmlns:xlink="http://www.w3.org/1999/xlink" xlink:href="zookeys-1141-075_article-90290__-g004.jpg" position="float" orientation="portrait" xlink:type="simple" id="oo_797469.jpg"><uri content-type="original_file" xlink:type="simple">https://binary.pensoft.net/fig/797469</uri></graphic></fig></tp:treatment-sec><tp:treatment-sec sec-type="diagnosis" id="SECID0ELTAE"><title>Diagnosis.</title><p><italic><tp:taxon-name><tp:taxon-name-part taxon-name-part-type="genus" reg="Hyloscirtus">Hyloscirtus</tp:taxon-name-part><tp:taxon-name-part taxon-name-part-type="species" reg="tolkieni">tolkieni</tp:taxon-name-part></tp:taxon-name></italic> differs from other congeneric species by the following combination of characters: large body size (64.9 mm <abbrev xmlns:xlink="http://www.w3.org/1999/xlink" xlink:title="Snout-vent length" id="ABBRID0E3TAE" xlink:type="simple">SVL</abbrev> in a single adult female); broad dermal fringes in fingers and toes; discs slightly expanded; head 7% wider than long; snout truncate in dorsal and lateral view; tympanic membrane and annulus evident, partially covered by supratympanic fold; dentigerous process of vomers slightly separated, with 9–13 vomerine teeth; forearm robust and slightly thicker than arm; discs slightly expanded; broad dermal fringes in fingers and toes; prepollex enlarged, hidden under thenar tubercle and not projected into a prepollical spine; subarticular tubercles on hands and feet rounded and poorly projected; calcar tubercle present; dorsum greyish-green, with paler-hued reticulum, yellow spots and black speckles; throat, venter, flanks and hidden surfaces of limbs yellow with large black blotches and spots; fingers, toes and webbing yellow with black bars and spots; iris pale pink with black periphery, sclera greyish-blue, and nictitating membrane yellow (Figs <xref ref-type="fig" rid="F2">2</xref>–<xref ref-type="fig" rid="F4">4</xref>).</p><p><italic><tp:taxon-name><tp:taxon-name-part taxon-name-part-type="genus" reg="Hyloscirtus">Hyloscirtus</tp:taxon-name-part><tp:taxon-name-part taxon-name-part-type="species" reg="tolkieni">tolkieni</tp:taxon-name-part></tp:taxon-name></italic> is readily distinguishable from all other species of <italic><tp:taxon-name><tp:taxon-name-part taxon-name-part-type="genus" reg="Hyloscirtus">Hyloscirtus</tp:taxon-name-part></tp:taxon-name></italic> by its greyish-green dorsum with paler reticulations, yellow spots, and black speckles. Based on its colouration pattern, <italic><tp:taxon-name><tp:taxon-name-part taxon-name-part-type="genus" reg="Hyloscirtus">Hyloscirtus</tp:taxon-name-part><tp:taxon-name-part taxon-name-part-type="species" reg="tolkieni">tolkieni</tp:taxon-name-part></tp:taxon-name></italic> (characteristics in parentheses) is easily differentiated from all other species of the northern clade of the <italic><tp:taxon-name><tp:taxon-name-part taxon-name-part-type="genus" reg="Hyloscirtus">Hyloscirtus</tp:taxon-name-part><tp:taxon-name-part taxon-name-part-type="species" reg="larinopygion">larinopygion</tp:taxon-name-part></tp:taxon-name></italic> species group (Figs <xref ref-type="fig" rid="F5">5</xref>–<xref ref-type="fig" rid="F7">7</xref>) as follows: Dorsal surfaces of <italic><tp:taxon-name><tp:taxon-name-part taxon-name-part-type="genus" reg="Hyloscirtus">H.</tp:taxon-name-part><tp:taxon-name-part taxon-name-part-type="species" reg="antioquia">antioquia</tp:taxon-name-part></tp:taxon-name></italic>, <italic><tp:taxon-name><tp:taxon-name-part taxon-name-part-type="genus" reg="Hyloscirtus">H.</tp:taxon-name-part><tp:taxon-name-part taxon-name-part-type="species" reg="caucanus">caucanus</tp:taxon-name-part></tp:taxon-name></italic>, <italic><tp:taxon-name><tp:taxon-name-part taxon-name-part-type="genus" reg="Hyloscirtus">H.</tp:taxon-name-part><tp:taxon-name-part taxon-name-part-type="species" reg="criptico">criptico</tp:taxon-name-part></tp:taxon-name></italic>, <italic><tp:taxon-name><tp:taxon-name-part taxon-name-part-type="genus" reg="Hyloscirtus">H.</tp:taxon-name-part><tp:taxon-name-part taxon-name-part-type="species" reg="larinopygion">larinopygion</tp:taxon-name-part></tp:taxon-name></italic>, <italic><tp:taxon-name><tp:taxon-name-part taxon-name-part-type="genus" reg="Hyloscirtus">H.</tp:taxon-name-part><tp:taxon-name-part taxon-name-part-type="species" reg="lindae">lindae</tp:taxon-name-part></tp:taxon-name></italic>, <italic><tp:taxon-name><tp:taxon-name-part taxon-name-part-type="genus" reg="Hyloscirtus">H.</tp:taxon-name-part><tp:taxon-name-part taxon-name-part-type="species" reg="pacha">pacha</tp:taxon-name-part></tp:taxon-name></italic>, <italic><tp:taxon-name><tp:taxon-name-part taxon-name-part-type="genus" reg="Hyloscirtus">H.</tp:taxon-name-part><tp:taxon-name-part taxon-name-part-type="species" reg="pantostictus">pantostictus</tp:taxon-name-part></tp:taxon-name></italic>, <italic><tp:taxon-name><tp:taxon-name-part taxon-name-part-type="genus" reg="Hyloscirtus">H.</tp:taxon-name-part><tp:taxon-name-part taxon-name-part-type="species" reg="princecharlesi">princecharlesi</tp:taxon-name-part></tp:taxon-name></italic>, <italic><tp:taxon-name><tp:taxon-name-part taxon-name-part-type="genus" reg="Hyloscirtus">H.</tp:taxon-name-part><tp:taxon-name-part taxon-name-part-type="species" reg="psarolaimus">psarolaimus</tp:taxon-name-part></tp:taxon-name></italic>, <italic><tp:taxon-name><tp:taxon-name-part taxon-name-part-type="genus" reg="Hyloscirtus">H.</tp:taxon-name-part><tp:taxon-name-part taxon-name-part-type="species" reg="ptychodactylus">ptychodactylus</tp:taxon-name-part></tp:taxon-name></italic>, <italic><tp:taxon-name><tp:taxon-name-part taxon-name-part-type="genus" reg="Hyloscirtus">H.</tp:taxon-name-part><tp:taxon-name-part taxon-name-part-type="species" reg="sethmacfarlanei">sethmacfarlanei</tp:taxon-name-part></tp:taxon-name></italic> and <italic><tp:taxon-name><tp:taxon-name-part taxon-name-part-type="genus" reg="Hyloscirtus">H.</tp:taxon-name-part><tp:taxon-name-part taxon-name-part-type="species" reg="staufferorum">staufferorum</tp:taxon-name-part></tp:taxon-name></italic> are dark or light brown or black with or without paler or darker marks, <italic><tp:taxon-name><tp:taxon-name-part taxon-name-part-type="genus" reg="Hyloscirtus">H.</tp:taxon-name-part><tp:taxon-name-part taxon-name-part-type="species" reg="sarampiona">sarampiona</tp:taxon-name-part></tp:taxon-name></italic> is pale olive green with orange spots, and <italic><tp:taxon-name><tp:taxon-name-part taxon-name-part-type="genus" reg="Hyloscirtus">H.</tp:taxon-name-part><tp:taxon-name-part taxon-name-part-type="species" reg="tigrinus">tigrinus</tp:taxon-name-part></tp:taxon-name></italic> is green or yellow with thick black reticulum or stripes (greyish-green dorsum with paler reticulum, yellow spots and black speckles). Flanks of <italic><tp:taxon-name><tp:taxon-name-part taxon-name-part-type="genus" reg="Hyloscirtus">H.</tp:taxon-name-part><tp:taxon-name-part taxon-name-part-type="species" reg="antioquia">antioquia</tp:taxon-name-part></tp:taxon-name></italic>, <italic><tp:taxon-name><tp:taxon-name-part taxon-name-part-type="genus" reg="Hyloscirtus">H.</tp:taxon-name-part><tp:taxon-name-part taxon-name-part-type="species" reg="caucanus">caucanus</tp:taxon-name-part></tp:taxon-name></italic>, <italic><tp:taxon-name><tp:taxon-name-part taxon-name-part-type="genus" reg="Hyloscirtus">H.</tp:taxon-name-part><tp:taxon-name-part taxon-name-part-type="species" reg="criptico">criptico</tp:taxon-name-part></tp:taxon-name></italic>, <italic><tp:taxon-name><tp:taxon-name-part taxon-name-part-type="genus" reg="Hyloscirtus">H.</tp:taxon-name-part><tp:taxon-name-part taxon-name-part-type="species" reg="lindae">lindae</tp:taxon-name-part></tp:taxon-name></italic>, <italic><tp:taxon-name><tp:taxon-name-part taxon-name-part-type="genus" reg="Hyloscirtus">H.</tp:taxon-name-part><tp:taxon-name-part taxon-name-part-type="species" reg="pacha">pacha</tp:taxon-name-part></tp:taxon-name></italic>, <italic><tp:taxon-name><tp:taxon-name-part taxon-name-part-type="genus" reg="Hyloscirtus">H.</tp:taxon-name-part><tp:taxon-name-part taxon-name-part-type="species" reg="pantostictus">pantostictus</tp:taxon-name-part></tp:taxon-name></italic>, <italic><tp:taxon-name><tp:taxon-name-part taxon-name-part-type="genus" reg="Hyloscirtus">H.</tp:taxon-name-part><tp:taxon-name-part taxon-name-part-type="species" reg="princecharlesi">princecharlesi</tp:taxon-name-part></tp:taxon-name></italic>, <italic><tp:taxon-name><tp:taxon-name-part taxon-name-part-type="genus" reg="Hyloscirtus">H.</tp:taxon-name-part><tp:taxon-name-part taxon-name-part-type="species" reg="ptychodactylus">ptychodactylus</tp:taxon-name-part></tp:taxon-name></italic>, <italic><tp:taxon-name><tp:taxon-name-part taxon-name-part-type="genus" reg="Hyloscirtus">H.</tp:taxon-name-part><tp:taxon-name-part taxon-name-part-type="species" reg="sarampiona">sarampiona</tp:taxon-name-part></tp:taxon-name></italic>, <italic><tp:taxon-name><tp:taxon-name-part taxon-name-part-type="genus" reg="Hyloscirtus">H.</tp:taxon-name-part><tp:taxon-name-part taxon-name-part-type="species" reg="sethmacfarlanei">sethmacfarlanei</tp:taxon-name-part></tp:taxon-name></italic> and <italic><tp:taxon-name><tp:taxon-name-part taxon-name-part-type="genus" reg="Hyloscirtus">H.</tp:taxon-name-part><tp:taxon-name-part taxon-name-part-type="species" reg="staufferorum">staufferorum</tp:taxon-name-part></tp:taxon-name></italic> are dark brown or black with or without paler or darker marks; bluish grey or cream with dark bars, blotches, or spots in <italic><tp:taxon-name><tp:taxon-name-part taxon-name-part-type="genus" reg="Hyloscirtus">H.</tp:taxon-name-part><tp:taxon-name-part taxon-name-part-type="species" reg="larinopygion">larinopygion</tp:taxon-name-part></tp:taxon-name></italic> and <italic><tp:taxon-name><tp:taxon-name-part taxon-name-part-type="genus" reg="Hyloscirtus">H.</tp:taxon-name-part><tp:taxon-name-part taxon-name-part-type="species" reg="psarolaimus">psarolaimus</tp:taxon-name-part></tp:taxon-name></italic>; and yellow or green with thick black stripes or reticulum in <italic><tp:taxon-name><tp:taxon-name-part taxon-name-part-type="genus" reg="Hyloscirtus">H.</tp:taxon-name-part><tp:taxon-name-part taxon-name-part-type="species" reg="tigrinus">tigrinus</tp:taxon-name-part></tp:taxon-name></italic> (yellow flanks with large black blotches and spots). Fingers, toes and discs are dark brown in <italic><tp:taxon-name><tp:taxon-name-part taxon-name-part-type="genus" reg="Hyloscirtus">H.</tp:taxon-name-part><tp:taxon-name-part taxon-name-part-type="species" reg="criptico">criptico</tp:taxon-name-part></tp:taxon-name></italic> and <italic><tp:taxon-name><tp:taxon-name-part taxon-name-part-type="genus" reg="Hyloscirtus">H.</tp:taxon-name-part><tp:taxon-name-part taxon-name-part-type="species" reg="staufferorum">staufferorum</tp:taxon-name-part></tp:taxon-name></italic>; dark brown with orange discs in <italic><tp:taxon-name><tp:taxon-name-part taxon-name-part-type="genus" reg="Hyloscirtus">H.</tp:taxon-name-part><tp:taxon-name-part taxon-name-part-type="species" reg="lindae">lindae</tp:taxon-name-part></tp:taxon-name></italic>; bluish grey with dark bars in <italic><tp:taxon-name><tp:taxon-name-part taxon-name-part-type="genus" reg="Hyloscirtus">H.</tp:taxon-name-part><tp:taxon-name-part taxon-name-part-type="species" reg="larinopygion">larinopygion</tp:taxon-name-part></tp:taxon-name></italic>; dark brown with pale bars in <italic><tp:taxon-name><tp:taxon-name-part taxon-name-part-type="genus" reg="Hyloscirtus">H.</tp:taxon-name-part><tp:taxon-name-part taxon-name-part-type="species" reg="pacha">pacha</tp:taxon-name-part></tp:taxon-name></italic>; black with pale discs in <italic><tp:taxon-name><tp:taxon-name-part taxon-name-part-type="genus" reg="Hyloscirtus">H.</tp:taxon-name-part><tp:taxon-name-part taxon-name-part-type="species" reg="caucanus">caucanus</tp:taxon-name-part></tp:taxon-name></italic> and <italic><tp:taxon-name><tp:taxon-name-part taxon-name-part-type="genus" reg="Hyloscirtus">H.</tp:taxon-name-part><tp:taxon-name-part taxon-name-part-type="species" reg="pantostictus">pantostictus</tp:taxon-name-part></tp:taxon-name></italic>; black with orange or red spots in <italic><tp:taxon-name><tp:taxon-name-part taxon-name-part-type="genus" reg="Hyloscirtus">H.</tp:taxon-name-part><tp:taxon-name-part taxon-name-part-type="species" reg="princecharlesi">princecharlesi</tp:taxon-name-part></tp:taxon-name></italic> and <italic><tp:taxon-name><tp:taxon-name-part taxon-name-part-type="genus" reg="Hyloscirtus">H.</tp:taxon-name-part><tp:taxon-name-part taxon-name-part-type="species" reg="sethmacfarlanei">sethmacfarlanei</tp:taxon-name-part></tp:taxon-name></italic>; cream with dark marks in <italic><tp:taxon-name><tp:taxon-name-part taxon-name-part-type="genus" reg="Hyloscirtus">H.</tp:taxon-name-part><tp:taxon-name-part taxon-name-part-type="species" reg="psarolaimus">psarolaimus</tp:taxon-name-part></tp:taxon-name></italic>; black with reddish-brown marks in <italic><tp:taxon-name><tp:taxon-name-part taxon-name-part-type="genus" reg="Hyloscirtus">H.</tp:taxon-name-part><tp:taxon-name-part taxon-name-part-type="species" reg="ptychodactylus">ptychodactylus</tp:taxon-name-part></tp:taxon-name></italic>; dark olive green with orange dots in <italic><tp:taxon-name><tp:taxon-name-part taxon-name-part-type="genus" reg="Hyloscirtus">H.</tp:taxon-name-part><tp:taxon-name-part taxon-name-part-type="species" reg="sarampiona">sarampiona</tp:taxon-name-part></tp:taxon-name></italic>; and yellow or green with black marks in <italic><tp:taxon-name><tp:taxon-name-part taxon-name-part-type="genus" reg="Hyloscirtus">H.</tp:taxon-name-part><tp:taxon-name-part taxon-name-part-type="species" reg="tigrinus">tigrinus</tp:taxon-name-part></tp:taxon-name></italic> (yellow with black marks). Irises of <italic><tp:taxon-name><tp:taxon-name-part taxon-name-part-type="genus" reg="Hyloscirtus">H.</tp:taxon-name-part><tp:taxon-name-part taxon-name-part-type="species" reg="criptico">criptico</tp:taxon-name-part></tp:taxon-name></italic>, <italic><tp:taxon-name><tp:taxon-name-part taxon-name-part-type="genus" reg="Hyloscirtus">H.</tp:taxon-name-part><tp:taxon-name-part taxon-name-part-type="species" reg="pacha">pacha</tp:taxon-name-part></tp:taxon-name></italic>, <italic><tp:taxon-name><tp:taxon-name-part taxon-name-part-type="genus" reg="Hyloscirtus">H.</tp:taxon-name-part><tp:taxon-name-part taxon-name-part-type="species" reg="pantostictus">pantostictus</tp:taxon-name-part></tp:taxon-name></italic>, <italic><tp:taxon-name><tp:taxon-name-part taxon-name-part-type="genus" reg="Hyloscirtus">H.</tp:taxon-name-part><tp:taxon-name-part taxon-name-part-type="species" reg="princecharlesi">princecharlesi</tp:taxon-name-part></tp:taxon-name></italic>, and <italic><tp:taxon-name><tp:taxon-name-part taxon-name-part-type="genus" reg="Hyloscirtus">H.</tp:taxon-name-part><tp:taxon-name-part taxon-name-part-type="species" reg="staufferorum">staufferorum</tp:taxon-name-part></tp:taxon-name></italic> are dark grey or brown without reticulations; grey with dark grey reticulations in <italic><tp:taxon-name><tp:taxon-name-part taxon-name-part-type="genus" reg="Hyloscirtus">H.</tp:taxon-name-part><tp:taxon-name-part taxon-name-part-type="species" reg="sethmacfarlanei">sethmacfarlanei</tp:taxon-name-part></tp:taxon-name></italic>; grey with burgundy reticulations in <italic><tp:taxon-name><tp:taxon-name-part taxon-name-part-type="genus" reg="Hyloscirtus">H.</tp:taxon-name-part><tp:taxon-name-part taxon-name-part-type="species" reg="antioquia">antioquia</tp:taxon-name-part></tp:taxon-name></italic>; pale yellow with brown reticulations in <italic><tp:taxon-name><tp:taxon-name-part taxon-name-part-type="genus" reg="Hyloscirtus">H.</tp:taxon-name-part><tp:taxon-name-part taxon-name-part-type="species" reg="caucanus">caucanus</tp:taxon-name-part></tp:taxon-name></italic>; golden with black reticulations in <italic><tp:taxon-name><tp:taxon-name-part taxon-name-part-type="genus" reg="Hyloscirtus">H.</tp:taxon-name-part><tp:taxon-name-part taxon-name-part-type="species" reg="larinopygion">larinopygion</tp:taxon-name-part></tp:taxon-name></italic>; dark brown with minute grey flecks in <italic><tp:taxon-name><tp:taxon-name-part taxon-name-part-type="genus" reg="Hyloscirtus">H.</tp:taxon-name-part><tp:taxon-name-part taxon-name-part-type="species" reg="lindae">lindae</tp:taxon-name-part></tp:taxon-name></italic>; dull bronze with black reticulations in <italic><tp:taxon-name><tp:taxon-name-part taxon-name-part-type="genus" reg="Hyloscirtus">H.</tp:taxon-name-part><tp:taxon-name-part taxon-name-part-type="species" reg="psarolaimus">psarolaimus</tp:taxon-name-part></tp:taxon-name></italic>; pale blue in <italic><tp:taxon-name><tp:taxon-name-part taxon-name-part-type="genus" reg="Hyloscirtus">H.</tp:taxon-name-part><tp:taxon-name-part taxon-name-part-type="species" reg="ptychodactylus">ptychodactylus</tp:taxon-name-part></tp:taxon-name></italic>; gold with black reticulations in <italic><tp:taxon-name><tp:taxon-name-part taxon-name-part-type="genus" reg="Hyloscirtus">H.</tp:taxon-name-part><tp:taxon-name-part taxon-name-part-type="species" reg="sarampiona">sarampiona</tp:taxon-name-part></tp:taxon-name></italic>; and light grey or yellow with black reticulations in <italic><tp:taxon-name><tp:taxon-name-part taxon-name-part-type="genus" reg="Hyloscirtus">H.</tp:taxon-name-part><tp:taxon-name-part taxon-name-part-type="species" reg="tigrinus">tigrinus</tp:taxon-name-part></tp:taxon-name></italic> (pale pink with very thin, almost imperceptible, reticulations). Snout rounded in dorsal view in <italic><tp:taxon-name><tp:taxon-name-part taxon-name-part-type="genus" reg="Hyloscirtus">H.</tp:taxon-name-part><tp:taxon-name-part taxon-name-part-type="species" reg="antioquia">antioquia</tp:taxon-name-part></tp:taxon-name></italic>, <italic><tp:taxon-name><tp:taxon-name-part taxon-name-part-type="genus" reg="Hyloscirtus">H.</tp:taxon-name-part><tp:taxon-name-part taxon-name-part-type="species" reg="caucanus">caucanus</tp:taxon-name-part></tp:taxon-name></italic>, <italic><tp:taxon-name><tp:taxon-name-part taxon-name-part-type="genus" reg="Hyloscirtus">H.</tp:taxon-name-part><tp:taxon-name-part taxon-name-part-type="species" reg="larinopygion">larinopygion</tp:taxon-name-part></tp:taxon-name></italic>, <italic><tp:taxon-name><tp:taxon-name-part taxon-name-part-type="genus" reg="Hyloscirtus">H.</tp:taxon-name-part><tp:taxon-name-part taxon-name-part-type="species" reg="lindae">lindae</tp:taxon-name-part></tp:taxon-name></italic>, <italic><tp:taxon-name><tp:taxon-name-part taxon-name-part-type="genus" reg="Hyloscirtus">H.</tp:taxon-name-part><tp:taxon-name-part taxon-name-part-type="species" reg="pacha">pacha</tp:taxon-name-part></tp:taxon-name></italic>, <italic><tp:taxon-name><tp:taxon-name-part taxon-name-part-type="genus" reg="Hyloscirtus">H.</tp:taxon-name-part><tp:taxon-name-part taxon-name-part-type="species" reg="pantostictus">pantostictus</tp:taxon-name-part></tp:taxon-name></italic>, <italic><tp:taxon-name><tp:taxon-name-part taxon-name-part-type="genus" reg="Hyloscirtus">H.</tp:taxon-name-part><tp:taxon-name-part taxon-name-part-type="species" reg="psarolaimus">psarolaimus</tp:taxon-name-part></tp:taxon-name></italic>, <italic><tp:taxon-name><tp:taxon-name-part taxon-name-part-type="genus" reg="Hyloscirtus">H.</tp:taxon-name-part><tp:taxon-name-part taxon-name-part-type="species" reg="sarampiona">sarampiona</tp:taxon-name-part></tp:taxon-name></italic>, <italic><tp:taxon-name><tp:taxon-name-part taxon-name-part-type="genus" reg="Hyloscirtus">H.</tp:taxon-name-part><tp:taxon-name-part taxon-name-part-type="species" reg="staufferorum">staufferorum</tp:taxon-name-part></tp:taxon-name></italic>, and <italic><tp:taxon-name><tp:taxon-name-part taxon-name-part-type="genus" reg="Hyloscirtus">H.</tp:taxon-name-part><tp:taxon-name-part taxon-name-part-type="species" reg="tigrinus">tigrinus</tp:taxon-name-part></tp:taxon-name></italic> (truncated). Vomerine teeth 12–20 in <italic><tp:taxon-name><tp:taxon-name-part taxon-name-part-type="genus" reg="Hyloscirtus">H.</tp:taxon-name-part><tp:taxon-name-part taxon-name-part-type="species" reg="antioquia">antioquia</tp:taxon-name-part></tp:taxon-name></italic> and 21–25 in <italic><tp:taxon-name><tp:taxon-name-part taxon-name-part-type="genus" reg="Hyloscirtus">H.</tp:taxon-name-part><tp:taxon-name-part taxon-name-part-type="species" reg="staufferorum">staufferorum</tp:taxon-name-part></tp:taxon-name></italic> (9–13). Calcar tubercles absent in <italic><tp:taxon-name><tp:taxon-name-part taxon-name-part-type="genus" reg="Hyloscirtus">H.</tp:taxon-name-part><tp:taxon-name-part taxon-name-part-type="species" reg="princecharlesi">princecharlesi</tp:taxon-name-part></tp:taxon-name></italic> (present).</p><fig id="F5" position="float" orientation="portrait"><object-id xmlns:xlink="http://www.w3.org/1999/xlink" content-type="doi" xlink:type="simple">10.3897/zookeys.1141.90290.figure5</object-id><object-id xmlns:xlink="http://www.w3.org/1999/xlink" content-type="arpha" xlink:type="simple">91E540C5-8595-5189-90E3-F461C2E62A01</object-id><label>Figure 5.</label><caption><p>Dorsal colouration patterns in species of the northern clade of the <italic><tp:taxon-name><tp:taxon-name-part taxon-name-part-type="genus" reg="Hyloscirtus">Hyloscirtus</tp:taxon-name-part><tp:taxon-name-part taxon-name-part-type="species" reg="larinopygion">larinopygion</tp:taxon-name-part></tp:taxon-name></italic> species group <bold>a</bold><italic><tp:taxon-name><tp:taxon-name-part taxon-name-part-type="genus" reg="Hyloscirtus">H.</tp:taxon-name-part><tp:taxon-name-part taxon-name-part-type="species" reg="antioquia">antioquia</tp:taxon-name-part></tp:taxon-name></italic><bold>b</bold><italic><tp:taxon-name><tp:taxon-name-part taxon-name-part-type="genus" reg="Hyloscirtus">H.</tp:taxon-name-part><tp:taxon-name-part taxon-name-part-type="species" reg="caucanus">caucanus</tp:taxon-name-part></tp:taxon-name></italic><bold>c</bold><italic><tp:taxon-name><tp:taxon-name-part taxon-name-part-type="genus" reg="Hyloscirtus">H.</tp:taxon-name-part><tp:taxon-name-part taxon-name-part-type="species" reg="criptico">criptico</tp:taxon-name-part></tp:taxon-name></italic><bold>d</bold><italic><tp:taxon-name><tp:taxon-name-part taxon-name-part-type="genus" reg="Hyloscirtus">H.</tp:taxon-name-part><tp:taxon-name-part taxon-name-part-type="species" reg="larinopygion">larinopygion</tp:taxon-name-part></tp:taxon-name></italic><bold>e</bold><italic><tp:taxon-name><tp:taxon-name-part taxon-name-part-type="genus" reg="Hyloscirtus">H.</tp:taxon-name-part><tp:taxon-name-part taxon-name-part-type="species" reg="lindae">lindae</tp:taxon-name-part></tp:taxon-name></italic><bold>f</bold><italic><tp:taxon-name><tp:taxon-name-part taxon-name-part-type="genus" reg="Hyloscirtus">H.</tp:taxon-name-part><tp:taxon-name-part taxon-name-part-type="species" reg="pacha">pacha</tp:taxon-name-part></tp:taxon-name></italic><bold>g</bold><italic><tp:taxon-name><tp:taxon-name-part taxon-name-part-type="genus" reg="Hyloscirtus">H.</tp:taxon-name-part><tp:taxon-name-part taxon-name-part-type="species" reg="pantostictus">pantostictus</tp:taxon-name-part></tp:taxon-name></italic><bold>h</bold><italic><tp:taxon-name><tp:taxon-name-part taxon-name-part-type="genus" reg="Hyloscirtus">H.</tp:taxon-name-part><tp:taxon-name-part taxon-name-part-type="species" reg="princecharlesi">princecharlesi</tp:taxon-name-part></tp:taxon-name></italic><bold>i</bold><italic><tp:taxon-name><tp:taxon-name-part taxon-name-part-type="genus" reg="Hyloscirtus">H.</tp:taxon-name-part><tp:taxon-name-part taxon-name-part-type="species" reg="psarolaimus">psarolaimus</tp:taxon-name-part></tp:taxon-name></italic><bold>j</bold><italic><tp:taxon-name><tp:taxon-name-part taxon-name-part-type="genus" reg="Hyloscirtus">H.</tp:taxon-name-part><tp:taxon-name-part taxon-name-part-type="species" reg="ptychodactylus">ptychodactylus</tp:taxon-name-part></tp:taxon-name></italic><bold>k</bold><italic><tp:taxon-name><tp:taxon-name-part taxon-name-part-type="genus" reg="Hyloscirtus">H.</tp:taxon-name-part><tp:taxon-name-part taxon-name-part-type="species" reg="sarampiona">sarampiona</tp:taxon-name-part></tp:taxon-name></italic><bold>l</bold><italic><tp:taxon-name><tp:taxon-name-part taxon-name-part-type="genus" reg="Hyloscirtus">H.</tp:taxon-name-part><tp:taxon-name-part taxon-name-part-type="species" reg="sethmacfarlanei">sethmacfarlanei</tp:taxon-name-part></tp:taxon-name></italic><bold>m</bold><italic><tp:taxon-name><tp:taxon-name-part taxon-name-part-type="genus" reg="Hyloscirtus">H.</tp:taxon-name-part><tp:taxon-name-part taxon-name-part-type="species" reg="staufferorum">staufferorum</tp:taxon-name-part></tp:taxon-name></italic><bold>n</bold><italic><tp:taxon-name><tp:taxon-name-part taxon-name-part-type="genus" reg="Hyloscirtus">H.</tp:taxon-name-part><tp:taxon-name-part taxon-name-part-type="species" reg="tigrinus">tigrinus</tp:taxon-name-part></tp:taxon-name></italic><bold>o</bold><italic><tp:taxon-name><tp:taxon-name-part taxon-name-part-type="genus" reg="Hyloscirtus">H.</tp:taxon-name-part><tp:taxon-name-part taxon-name-part-type="species" reg="tolkieni">tolkieni</tp:taxon-name-part></tp:taxon-name></italic> sp. nov. Illustrations by José M. Falcón-Reibán.</p></caption><graphic xmlns:xlink="http://www.w3.org/1999/xlink" xlink:href="zookeys-1141-075_article-90290__-g005.jpg" position="float" orientation="portrait" xlink:type="simple" id="oo_797470.jpg"><uri content-type="original_file" xlink:type="simple">https://binary.pensoft.net/fig/797470</uri></graphic></fig><fig id="F6" position="float" orientation="portrait"><object-id xmlns:xlink="http://www.w3.org/1999/xlink" content-type="doi" xlink:type="simple">10.3897/zookeys.1141.90290.figure6</object-id><object-id xmlns:xlink="http://www.w3.org/1999/xlink" content-type="arpha" xlink:type="simple">B4543154-560A-5C1F-BDFC-1A087F73BCA5</object-id><label>Figure 6.</label><caption><p>Ventral colouration patterns in species of the northern clade of the <italic><tp:taxon-name><tp:taxon-name-part taxon-name-part-type="genus" reg="Hyloscirtus">Hyloscirtus</tp:taxon-name-part><tp:taxon-name-part taxon-name-part-type="species" reg="larinopygion">larinopygion</tp:taxon-name-part></tp:taxon-name></italic> species group: <bold>a</bold><italic><tp:taxon-name><tp:taxon-name-part taxon-name-part-type="genus" reg="Hyloscirtus">H.</tp:taxon-name-part><tp:taxon-name-part taxon-name-part-type="species" reg="antioquia">antioquia</tp:taxon-name-part></tp:taxon-name></italic><bold>b</bold><italic><tp:taxon-name><tp:taxon-name-part taxon-name-part-type="genus" reg="Hyloscirtus">H.</tp:taxon-name-part><tp:taxon-name-part taxon-name-part-type="species" reg="caucanus">caucanus</tp:taxon-name-part></tp:taxon-name></italic><bold>c</bold><italic><tp:taxon-name><tp:taxon-name-part taxon-name-part-type="genus" reg="Hyloscirtus">H.</tp:taxon-name-part><tp:taxon-name-part taxon-name-part-type="species" reg="criptico">criptico</tp:taxon-name-part></tp:taxon-name></italic><bold>d</bold><italic><tp:taxon-name><tp:taxon-name-part taxon-name-part-type="genus" reg="Hyloscirtus">H.</tp:taxon-name-part><tp:taxon-name-part taxon-name-part-type="species" reg="larinopygion">larinopygion</tp:taxon-name-part></tp:taxon-name></italic><bold>e</bold><italic><tp:taxon-name><tp:taxon-name-part taxon-name-part-type="genus" reg="Hyloscirtus">H.</tp:taxon-name-part><tp:taxon-name-part taxon-name-part-type="species" reg="lindae">lindae</tp:taxon-name-part></tp:taxon-name></italic><bold>f</bold><italic><tp:taxon-name><tp:taxon-name-part taxon-name-part-type="genus" reg="Hyloscirtus">H.</tp:taxon-name-part><tp:taxon-name-part taxon-name-part-type="species" reg="pacha">pacha</tp:taxon-name-part></tp:taxon-name></italic><bold>g</bold><italic><tp:taxon-name><tp:taxon-name-part taxon-name-part-type="genus" reg="Hyloscirtus">H.</tp:taxon-name-part><tp:taxon-name-part taxon-name-part-type="species" reg="pantostictus">pantostictus</tp:taxon-name-part></tp:taxon-name></italic><bold>h</bold><italic><tp:taxon-name><tp:taxon-name-part taxon-name-part-type="genus" reg="Hyloscirtus">H.</tp:taxon-name-part><tp:taxon-name-part taxon-name-part-type="species" reg="princecharlesi">princecharlesi</tp:taxon-name-part></tp:taxon-name></italic><bold>i</bold><italic><tp:taxon-name><tp:taxon-name-part taxon-name-part-type="genus" reg="Hyloscirtus">H.</tp:taxon-name-part><tp:taxon-name-part taxon-name-part-type="species" reg="psarolaimus">psarolaimus</tp:taxon-name-part></tp:taxon-name></italic><bold>j</bold><italic><tp:taxon-name><tp:taxon-name-part taxon-name-part-type="genus" reg="Hyloscirtus">H.</tp:taxon-name-part><tp:taxon-name-part taxon-name-part-type="species" reg="ptychodactylus">ptychodactylus</tp:taxon-name-part></tp:taxon-name></italic><bold>k</bold><italic><tp:taxon-name><tp:taxon-name-part taxon-name-part-type="genus" reg="Hyloscirtus">H.</tp:taxon-name-part><tp:taxon-name-part taxon-name-part-type="species" reg="sarampiona">sarampiona</tp:taxon-name-part></tp:taxon-name></italic><bold>l</bold><italic><tp:taxon-name><tp:taxon-name-part taxon-name-part-type="genus" reg="Hyloscirtus">H.</tp:taxon-name-part><tp:taxon-name-part taxon-name-part-type="species" reg="sethmacfarlanei">sethmacfarlanei</tp:taxon-name-part></tp:taxon-name></italic><bold>m</bold><italic><tp:taxon-name><tp:taxon-name-part taxon-name-part-type="genus" reg="Hyloscirtus">H.</tp:taxon-name-part><tp:taxon-name-part taxon-name-part-type="species" reg="staufferorum">staufferorum</tp:taxon-name-part></tp:taxon-name></italic><bold>n</bold><italic><tp:taxon-name><tp:taxon-name-part taxon-name-part-type="genus" reg="Hyloscirtus">H.</tp:taxon-name-part><tp:taxon-name-part taxon-name-part-type="species" reg="tigrinus">tigrinus</tp:taxon-name-part></tp:taxon-name></italic><bold>o</bold><italic><tp:taxon-name><tp:taxon-name-part taxon-name-part-type="genus" reg="Hyloscirtus">H.</tp:taxon-name-part><tp:taxon-name-part taxon-name-part-type="species" reg="tolkieni">tolkieni</tp:taxon-name-part></tp:taxon-name></italic> sp. nov. Illustrations by José M. Falcón-Reibán.</p></caption><graphic xmlns:xlink="http://www.w3.org/1999/xlink" xlink:href="zookeys-1141-075_article-90290__-g006.jpg" position="float" orientation="portrait" xlink:type="simple" id="oo_797471.jpg"><uri content-type="original_file" xlink:type="simple">https://binary.pensoft.net/fig/797471</uri></graphic></fig><fig id="F7" position="float" orientation="portrait"><object-id xmlns:xlink="http://www.w3.org/1999/xlink" content-type="doi" xlink:type="simple">10.3897/zookeys.1141.90290.figure7</object-id><object-id xmlns:xlink="http://www.w3.org/1999/xlink" content-type="arpha" xlink:type="simple">F8A2E8E2-9E57-5CD7-98BA-F439DC818A41</object-id><label>Figure 7.</label><caption><p>Flank colouration patterns in species of the northern clade of the <italic><tp:taxon-name><tp:taxon-name-part taxon-name-part-type="genus" reg="Hyloscirtus">Hyloscirtus</tp:taxon-name-part><tp:taxon-name-part taxon-name-part-type="species" reg="larinopygion">larinopygion</tp:taxon-name-part></tp:taxon-name></italic> species group: <bold>a</bold><italic><tp:taxon-name><tp:taxon-name-part taxon-name-part-type="genus" reg="Hyloscirtus">H.</tp:taxon-name-part><tp:taxon-name-part taxon-name-part-type="species" reg="antioquia">antioquia</tp:taxon-name-part></tp:taxon-name></italic><bold>b</bold><italic><tp:taxon-name><tp:taxon-name-part taxon-name-part-type="genus" reg="Hyloscirtus">H.</tp:taxon-name-part><tp:taxon-name-part taxon-name-part-type="species" reg="caucanus">caucanus</tp:taxon-name-part></tp:taxon-name></italic><bold>c</bold><italic><tp:taxon-name><tp:taxon-name-part taxon-name-part-type="genus" reg="Hyloscirtus">H.</tp:taxon-name-part><tp:taxon-name-part taxon-name-part-type="species" reg="criptico">criptico</tp:taxon-name-part></tp:taxon-name></italic><bold>d</bold><italic><tp:taxon-name><tp:taxon-name-part taxon-name-part-type="genus" reg="Hyloscirtus">H.</tp:taxon-name-part><tp:taxon-name-part taxon-name-part-type="species" reg="larinopygion">larinopygion</tp:taxon-name-part></tp:taxon-name></italic><bold>e</bold><italic><tp:taxon-name><tp:taxon-name-part taxon-name-part-type="genus" reg="Hyloscirtus">H.</tp:taxon-name-part><tp:taxon-name-part taxon-name-part-type="species" reg="lindae">lindae</tp:taxon-name-part></tp:taxon-name></italic><bold>f</bold><italic><tp:taxon-name><tp:taxon-name-part taxon-name-part-type="genus" reg="Hyloscirtus">H.</tp:taxon-name-part><tp:taxon-name-part taxon-name-part-type="species" reg="pacha">pacha</tp:taxon-name-part></tp:taxon-name></italic><bold>g</bold><italic><tp:taxon-name><tp:taxon-name-part taxon-name-part-type="genus" reg="Hyloscirtus">H.</tp:taxon-name-part><tp:taxon-name-part taxon-name-part-type="species" reg="pantostictus">pantostictus</tp:taxon-name-part></tp:taxon-name></italic><bold>h</bold><italic><tp:taxon-name><tp:taxon-name-part taxon-name-part-type="genus" reg="Hyloscirtus">H.</tp:taxon-name-part><tp:taxon-name-part taxon-name-part-type="species" reg="princecharlesi">princecharlesi</tp:taxon-name-part></tp:taxon-name></italic><bold>i</bold><italic><tp:taxon-name><tp:taxon-name-part taxon-name-part-type="genus" reg="Hyloscirtus">H.</tp:taxon-name-part><tp:taxon-name-part taxon-name-part-type="species" reg="psarolaimus">psarolaimus</tp:taxon-name-part></tp:taxon-name></italic><bold>j</bold><italic><tp:taxon-name><tp:taxon-name-part taxon-name-part-type="genus" reg="Hyloscirtus">H.</tp:taxon-name-part><tp:taxon-name-part taxon-name-part-type="species" reg="ptychodactylus">ptychodactylus</tp:taxon-name-part></tp:taxon-name></italic><bold>k</bold><italic><tp:taxon-name><tp:taxon-name-part taxon-name-part-type="genus" reg="Hyloscirtus">H.</tp:taxon-name-part><tp:taxon-name-part taxon-name-part-type="species" reg="sarampiona">sarampiona</tp:taxon-name-part></tp:taxon-name></italic><bold>l</bold><italic><tp:taxon-name><tp:taxon-name-part taxon-name-part-type="genus" reg="Hyloscirtus">H.</tp:taxon-name-part><tp:taxon-name-part taxon-name-part-type="species" reg="sethmacfarlanei">sethmacfarlanei</tp:taxon-name-part></tp:taxon-name></italic><bold>m</bold><italic><tp:taxon-name><tp:taxon-name-part taxon-name-part-type="genus" reg="Hyloscirtus">H.</tp:taxon-name-part><tp:taxon-name-part taxon-name-part-type="species" reg="staufferorum">staufferorum</tp:taxon-name-part></tp:taxon-name></italic><bold>n</bold><italic><tp:taxon-name><tp:taxon-name-part taxon-name-part-type="genus" reg="Hyloscirtus">H.</tp:taxon-name-part><tp:taxon-name-part taxon-name-part-type="species" reg="tigrinus">tigrinus</tp:taxon-name-part></tp:taxon-name></italic><bold>o</bold><italic><tp:taxon-name><tp:taxon-name-part taxon-name-part-type="genus" reg="Hyloscirtus">H.</tp:taxon-name-part><tp:taxon-name-part taxon-name-part-type="species" reg="tolkieni">tolkieni</tp:taxon-name-part></tp:taxon-name></italic> sp. nov. Illustrations by José M. Falcón-Reibán.</p></caption><graphic xmlns:xlink="http://www.w3.org/1999/xlink" xlink:href="zookeys-1141-075_article-90290__-g007.jpg" position="float" orientation="portrait" xlink:type="simple" id="oo_797472.jpg"><uri content-type="original_file" xlink:type="simple">https://binary.pensoft.net/fig/797472</uri></graphic></fig><p><italic><tp:taxon-name><tp:taxon-name-part taxon-name-part-type="genus" reg="Hyloscirtus">Hyloscirtus</tp:taxon-name-part><tp:taxon-name-part taxon-name-part-type="species" reg="tolkieni">tolkieni</tp:taxon-name-part></tp:taxon-name></italic> has non-protruding prepollex and narrower head (<abbrev xmlns:xlink="http://www.w3.org/1999/xlink" xlink:title="head width" id="ABBRID0EFCBG" xlink:type="simple">HW</abbrev>/<abbrev xmlns:xlink="http://www.w3.org/1999/xlink" xlink:title="head length" id="ABBRID0EJCBG" xlink:type="simple">HL</abbrev> = 1.07), more vomerine teeth (9–13), and thinner forearms than species of the southern clade of the <italic><tp:taxon-name><tp:taxon-name-part taxon-name-part-type="genus" reg="Hyloscirtus">H.</tp:taxon-name-part><tp:taxon-name-part taxon-name-part-type="species" reg="larinopygion">larinopygion</tp:taxon-name-part></tp:taxon-name></italic> species group (including <italic><tp:taxon-name><tp:taxon-name-part taxon-name-part-type="genus" reg="Hyloscirtus">H.</tp:taxon-name-part><tp:taxon-name-part taxon-name-part-type="species" reg="condor">condor</tp:taxon-name-part></tp:taxon-name></italic>, <italic><tp:taxon-name><tp:taxon-name-part taxon-name-part-type="genus" reg="Hyloscirtus">H.</tp:taxon-name-part><tp:taxon-name-part taxon-name-part-type="species" reg="diabolus">diabolus</tp:taxon-name-part></tp:taxon-name></italic>, <italic><tp:taxon-name><tp:taxon-name-part taxon-name-part-type="genus" reg="Hyloscirtus">H.</tp:taxon-name-part><tp:taxon-name-part taxon-name-part-type="species" reg="hillisi">hillisi</tp:taxon-name-part></tp:taxon-name></italic> and <italic><tp:taxon-name><tp:taxon-name-part taxon-name-part-type="genus" reg="Hyloscirtus">H.</tp:taxon-name-part><tp:taxon-name-part taxon-name-part-type="species" reg="tapichalaca">tapichalaca</tp:taxon-name-part></tp:taxon-name></italic>), which have protruding prepollical spines, wider heads (<abbrev xmlns:xlink="http://www.w3.org/1999/xlink" xlink:title="head width" id="ABBRID0EEEBG" xlink:type="simple">HW</abbrev>/<abbrev xmlns:xlink="http://www.w3.org/1999/xlink" xlink:title="head length" id="ABBRID0EIEBG" xlink:type="simple">HL</abbrev> ≥ 1.10), less vomerine teeth (2–6), and hypertrophied forearms. Also, all species of the southern clade of the <italic><tp:taxon-name><tp:taxon-name-part taxon-name-part-type="genus" reg="Hyloscirtus">H.</tp:taxon-name-part><tp:taxon-name-part taxon-name-part-type="species" reg="larinopygion">larinopygion</tp:taxon-name-part></tp:taxon-name></italic> species group are dark-coloured dorsally and ventrally.</p><p><italic><tp:taxon-name><tp:taxon-name-part taxon-name-part-type="genus" reg="Hyloscirtus">Hyloscirtus</tp:taxon-name-part><tp:taxon-name-part taxon-name-part-type="species" reg="tolkieni">tolkieni</tp:taxon-name-part></tp:taxon-name></italic> differs from species of the <italic><tp:taxon-name><tp:taxon-name-part taxon-name-part-type="genus" reg="Hyloscirtus">H.</tp:taxon-name-part><tp:taxon-name-part taxon-name-part-type="species" reg="armatus">armatus</tp:taxon-name-part></tp:taxon-name></italic> species group by the absence of clusters of keratinised spines on the prepollex and the proximal ventral surface of the humerus (present in <italic><tp:taxon-name><tp:taxon-name-part taxon-name-part-type="genus" reg="Hyloscirtus">H.</tp:taxon-name-part><tp:taxon-name-part taxon-name-part-type="species" reg="armatus">armatus</tp:taxon-name-part></tp:taxon-name></italic> and <italic><tp:taxon-name><tp:taxon-name-part taxon-name-part-type="genus" reg="Hyloscirtus">H.</tp:taxon-name-part><tp:taxon-name-part taxon-name-part-type="species" reg="charazani">charazani</tp:taxon-name-part></tp:taxon-name></italic>), non-expanded prepollex (expanded in <italic><tp:taxon-name><tp:taxon-name-part taxon-name-part-type="genus" reg="Hyloscirtus">H.</tp:taxon-name-part><tp:taxon-name-part taxon-name-part-type="species" reg="armatus">armatus</tp:taxon-name-part></tp:taxon-name></italic> and <italic><tp:taxon-name><tp:taxon-name-part taxon-name-part-type="genus" reg="Hyloscirtus">H.</tp:taxon-name-part><tp:taxon-name-part taxon-name-part-type="species" reg="charazani">charazani</tp:taxon-name-part></tp:taxon-name></italic>), robust but not hypertrophied forearms (hypertrophied in <italic><tp:taxon-name><tp:taxon-name-part taxon-name-part-type="genus" reg="Hyloscirtus">H.</tp:taxon-name-part><tp:taxon-name-part taxon-name-part-type="species" reg="armatus">armatus</tp:taxon-name-part></tp:taxon-name></italic> and <italic><tp:taxon-name><tp:taxon-name-part taxon-name-part-type="genus" reg="Hyloscirtus">H.</tp:taxon-name-part><tp:taxon-name-part taxon-name-part-type="species" reg="charazani">charazani</tp:taxon-name-part></tp:taxon-name></italic>), and absence of a skin fold in the proximoventral portion of upper arm (present in <italic><tp:taxon-name><tp:taxon-name-part taxon-name-part-type="genus" reg="Hyloscirtus">H.</tp:taxon-name-part><tp:taxon-name-part taxon-name-part-type="species" reg="armatus">armatus</tp:taxon-name-part></tp:taxon-name></italic>, <italic><tp:taxon-name><tp:taxon-name-part taxon-name-part-type="genus" reg="Hyloscirtus">H.</tp:taxon-name-part><tp:taxon-name-part taxon-name-part-type="species" reg="charazani">charazani</tp:taxon-name-part></tp:taxon-name></italic>, and <italic><tp:taxon-name><tp:taxon-name-part taxon-name-part-type="genus" reg="Hyloscirtus">H.</tp:taxon-name-part><tp:taxon-name-part taxon-name-part-type="species" reg="chlorostea">chlorostea</tp:taxon-name-part></tp:taxon-name></italic>).</p><p><italic><tp:taxon-name><tp:taxon-name-part taxon-name-part-type="genus" reg="Hyloscirtus">Hyloscirtus</tp:taxon-name-part><tp:taxon-name-part taxon-name-part-type="species" reg="tolkieni">tolkieni</tp:taxon-name-part></tp:taxon-name></italic> differs from species of the <italic><tp:taxon-name><tp:taxon-name-part taxon-name-part-type="genus" reg="Hyloscirtus">H.</tp:taxon-name-part><tp:taxon-name-part taxon-name-part-type="species" reg="bogotensis">bogotensis</tp:taxon-name-part></tp:taxon-name></italic> species group, including <italic><tp:taxon-name><tp:taxon-name-part taxon-name-part-type="genus" reg="Hyloscirtus">H.</tp:taxon-name-part><tp:taxon-name-part taxon-name-part-type="species" reg="albopunctulatus">albopunctulatus</tp:taxon-name-part></tp:taxon-name></italic> and <italic><tp:taxon-name><tp:taxon-name-part taxon-name-part-type="genus" reg="Hyloscirtus">H.</tp:taxon-name-part><tp:taxon-name-part taxon-name-part-type="species" reg="phyllognathus">phyllognathus</tp:taxon-name-part></tp:taxon-name></italic> that inhabit the eastern Andes of Ecuador, and from <italic><tp:taxon-name><tp:taxon-name-part taxon-name-part-type="genus" reg="Hyloscirtus">H.</tp:taxon-name-part><tp:taxon-name-part taxon-name-part-type="species" reg="jahni">jahni</tp:taxon-name-part></tp:taxon-name></italic>, single member of its homonym group, by its larger body size with 64.9 mm in <abbrev xmlns:xlink="http://www.w3.org/1999/xlink" xlink:title="Snout-vent length" id="ABBRID0ELKBG" xlink:type="simple">SVL</abbrev> (smaller in the <italic><tp:taxon-name><tp:taxon-name-part taxon-name-part-type="genus" reg="Hyloscirtus">H.</tp:taxon-name-part><tp:taxon-name-part taxon-name-part-type="species" reg="bogotensis">bogotensis</tp:taxon-name-part></tp:taxon-name></italic> and <italic><tp:taxon-name><tp:taxon-name-part taxon-name-part-type="genus" reg="Hyloscirtus">H.</tp:taxon-name-part><tp:taxon-name-part taxon-name-part-type="species" reg="jahni">jahni</tp:taxon-name-part></tp:taxon-name></italic> species groups with <abbrev xmlns:xlink="http://www.w3.org/1999/xlink" xlink:title="Snout-vent length" id="ABBRID0EFLBG" xlink:type="simple">SVL</abbrev>&lt;36 mm), greyish-green dorsum with paler reticulum, yellow spots and black speckles (green or brown dorsum with or without pale or dark spots and speckles and pale lines in the <italic><tp:taxon-name><tp:taxon-name-part taxon-name-part-type="genus" reg="Hyloscirtus">H.</tp:taxon-name-part><tp:taxon-name-part taxon-name-part-type="species" reg="bogotensis">bogotensis</tp:taxon-name-part></tp:taxon-name></italic> and <italic><tp:taxon-name><tp:taxon-name-part taxon-name-part-type="genus" reg="Hyloscirtus">H.</tp:taxon-name-part><tp:taxon-name-part taxon-name-part-type="species" reg="jahni">jahni</tp:taxon-name-part></tp:taxon-name></italic> species groups), ventral surfaces yellow with large black blotches and spots (venter cream or yellowish without dark marks in the <italic><tp:taxon-name><tp:taxon-name-part taxon-name-part-type="genus" reg="Hyloscirtus">H.</tp:taxon-name-part><tp:taxon-name-part taxon-name-part-type="species" reg="bogotensis">bogotensis</tp:taxon-name-part></tp:taxon-name></italic> and <italic><tp:taxon-name><tp:taxon-name-part taxon-name-part-type="genus" reg="Hyloscirtus">H.</tp:taxon-name-part><tp:taxon-name-part taxon-name-part-type="species" reg="jahni">jahni</tp:taxon-name-part></tp:taxon-name></italic> species groups).</p></tp:treatment-sec><tp:treatment-sec sec-type="description" id="SECID0EVMBG"><title>Description of the holotype.</title><p>Adult female (Figs <xref ref-type="fig" rid="F2">2</xref>–<xref ref-type="fig" rid="F4">4</xref>), 64.9 mm <abbrev xmlns:xlink="http://www.w3.org/1999/xlink" xlink:title="Snout-vent length" id="ABBRID0EDNBG" xlink:type="simple">SVL</abbrev>, body robust. Head wider than long (<abbrev xmlns:xlink="http://www.w3.org/1999/xlink" xlink:title="head width" id="ABBRID0EHNBG" xlink:type="simple">HW</abbrev>/<abbrev xmlns:xlink="http://www.w3.org/1999/xlink" xlink:title="head length" id="ABBRID0ELNBG" xlink:type="simple">HL</abbrev> = 1.07, <abbrev xmlns:xlink="http://www.w3.org/1999/xlink" xlink:title="head width" id="ABBRID0EPNBG" xlink:type="simple">HW</abbrev>/<abbrev xmlns:xlink="http://www.w3.org/1999/xlink" xlink:title="Snout-vent length" id="ABBRID0ETNBG" xlink:type="simple">SVL</abbrev> = 0.31, <abbrev xmlns:xlink="http://www.w3.org/1999/xlink" xlink:title="head length" id="ABBRID0EXNBG" xlink:type="simple">HL</abbrev>/<abbrev xmlns:xlink="http://www.w3.org/1999/xlink" xlink:title="Snout-vent length" id="ABBRID0E2NBG" xlink:type="simple">SVL</abbrev> = 0.29); snout truncate in dorsal and lateral view; canthus rostralis rounded, distinct; loreal region slightly concave, nearly vertical; lips rounded, slightly flared; nostrils slightly protuberant, openings directed anterolaterally, located at level of anterior margin of lower jaw, area between nostril slightly concave; dorsal surface of internarial region concave; interorbital distance shorter than eye (<abbrev xmlns:xlink="http://www.w3.org/1999/xlink" xlink:title="interorbital distance" id="ABBRID0E6NBG" xlink:type="simple">IOD</abbrev>/<abbrev xmlns:xlink="http://www.w3.org/1999/xlink" xlink:title="eye diameter" id="ABBRID0EDOBG" xlink:type="simple">ED</abbrev> = 0.91); eye prominent (<abbrev xmlns:xlink="http://www.w3.org/1999/xlink" xlink:title="eye diameter" id="ABBRID0EHOBG" xlink:type="simple">ED</abbrev>/<abbrev xmlns:xlink="http://www.w3.org/1999/xlink" xlink:title="head length" id="ABBRID0ELOBG" xlink:type="simple">HL</abbrev> = 0.37, <abbrev xmlns:xlink="http://www.w3.org/1999/xlink" xlink:title="eye diameter" id="ABBRID0EPOBG" xlink:type="simple">ED</abbrev>/<abbrev xmlns:xlink="http://www.w3.org/1999/xlink" xlink:title="eye-nostril distance" id="ABBRID0ETOBG" xlink:type="simple">EN</abbrev> = 1.33); tympanic membrane and annulus evident (<abbrev xmlns:xlink="http://www.w3.org/1999/xlink" xlink:title="tympanum diameter" id="ABBRID0EXOBG" xlink:type="simple">TD</abbrev>/<abbrev xmlns:xlink="http://www.w3.org/1999/xlink" xlink:title="eye diameter" id="ABBRID0E2OBG" xlink:type="simple">ED</abbrev> = 0.41); supratympatic fold prominent, extending from below eye across upper and posterior margins of tympanum towards posterior end of mouth and down to arm insertion; region between head and suprascapula slightly depressed; dentigerous processes of vomer prominent, oval, in transverse position, between choanae, narrowly separated, left process with 9 vomerine teeth and right one with 13; choanae small, rounded, separated about 4× their maximum diameter; tongue cordiform, broad, attached to 80% of mouth floor; mental gland absent (Figs <xref ref-type="fig" rid="F2">2</xref>–<xref ref-type="fig" rid="F4">4</xref>).</p><p>Skin on dorsum shagreen, throat slightly granular, flanks and venter granular, posterior surfaces of limbs strongly granular; pectoral fold absent; cloacal opening directed posteroventrally at upper level of thighs; supracloacal flap present; two pairs of swollen, thick, vertical, pericloacal folds.</p><p>Forearms robust, slightly thicker than arms, not hypertrophied; axillary membrane absent; ulnar fold present, covering dorsal surface of forearms; fingers long, with thick lateral fringes; discs round, slightly expanded; all discs with rounded pads, circumferential groove of each disc clearly defined; disc on Finger III wider than tympanum (<abbrev xmlns:xlink="http://www.w3.org/1999/xlink" xlink:title="disc of Finger III width" id="ABBRID0EKPBG" xlink:type="simple">Fin3DW</abbrev>/<abbrev xmlns:xlink="http://www.w3.org/1999/xlink" xlink:title="tympanum diameter" id="ABBRID0EOPBG" xlink:type="simple">TD</abbrev> = 1.11); relative lengths on fingers I&lt;II&lt;IV&lt;V; webbing formula: <bold>III</bold>3-–3-<bold>IV</bold>; palmar surface with deep grooves; subarticular tubercles round and poorly projected, distal tubercles larger; supernumerary tubercles small, rounded; thenar tubercle large, elliptical; palmar tubercle flat, bifid, same length as thenar; broad elliptical prepollex hidden under thenar tubercle (Figs <xref ref-type="fig" rid="F2">2</xref>–<xref ref-type="fig" rid="F4">4</xref>).</p><p>Hindlimbs robust (<abbrev xmlns:xlink="http://www.w3.org/1999/xlink" xlink:title="tibial length" id="ABBRID0EAQBG" xlink:type="simple">TL</abbrev>/<abbrev xmlns:xlink="http://www.w3.org/1999/xlink" xlink:title="Snout-vent length" id="ABBRID0EEQBG" xlink:type="simple">SVL</abbrev> = 0.48, <abbrev xmlns:xlink="http://www.w3.org/1999/xlink" xlink:title="foot length" id="ABBRID0EIQBG" xlink:type="simple">FL</abbrev>/<abbrev xmlns:xlink="http://www.w3.org/1999/xlink" xlink:title="Snout-vent length" id="ABBRID0EMQBG" xlink:type="simple">SVL</abbrev> = 0.48); small calcar tubercle present; short and thin inner tarsal fold; without outer tarsal fold or tubercles; inner metatarsal tubercle large, ovoid; outer metatarsal tubercle indistinct; toes long, with thick lateral fringes, bearing discs slightly smaller than those on fingers; relative lengths of toes: I&lt;II&lt;III=V&lt;IV; Toe I with last phalange twisted inside on both feet; webbing formula: <bold>I</bold>2–2<bold>II</bold>1⅔–2½<bold>III</bold>2–3-<bold>IV</bold>3–2-<bold>V</bold>. Subarticular tubercles large, round; supernumerary tubercles low, round, and sparse (Figs <xref ref-type="fig" rid="F2">2</xref>–<xref ref-type="fig" rid="F4">4</xref>).</p></tp:treatment-sec><tp:treatment-sec sec-type="Colouration in life" id="SECID0ECRBG"><title>Colouration in life.</title><p>Dorsal surfaces of head, body and limbs greyish-green, with thick paler-hued reticulum, yellow spots, and black speckles; head with a light greyish-green medial line; throat, venter and flanks yellow (more intense on the throat and turning greyish towards posterior end of venter) with large black blotches and spots; hidden surfaces of limbs yellow with transversely distributed black oval dots; fingers, toes and webbing yellow with black bars and spots; iris pale pink with black periphery, sclera greyish-blue, and nictitating membrane yellow (Fig. <xref ref-type="fig" rid="F2">2</xref>)</p></tp:treatment-sec><tp:treatment-sec sec-type="Colouration in preservative" id="SECID0EMRBG"><title>Colouration in preservative.</title><p>Same colouration patterns as described for the colouration in life, but greyish-green dorsal areas turned darker grey, yellow on venter and flanks turned golden-grey to grey (Figs <xref ref-type="fig" rid="F3">3</xref>–<xref ref-type="fig" rid="F4">4</xref>).</p></tp:treatment-sec><tp:treatment-sec sec-type="description" id="SECID0E1RBG"><title>Measurements of the holotype</title><p><bold>(in mm).</bold><abbrev xmlns:xlink="http://www.w3.org/1999/xlink" xlink:title="Snout-vent length" id="ABBRID0ECSBG" xlink:type="simple">SVL</abbrev>=64.9, <abbrev xmlns:xlink="http://www.w3.org/1999/xlink" xlink:title="head length" id="ABBRID0EGSBG" xlink:type="simple">HL</abbrev>=18.8, <abbrev xmlns:xlink="http://www.w3.org/1999/xlink" xlink:title="head width" id="ABBRID0EKSBG" xlink:type="simple">HW</abbrev>=20.2, <abbrev xmlns:xlink="http://www.w3.org/1999/xlink" xlink:title="internarial distance" id="ABBRID0EOSBG" xlink:type="simple">IND</abbrev>=4.6, <abbrev xmlns:xlink="http://www.w3.org/1999/xlink" xlink:title="interorbital distance" id="ABBRID0ESSBG" xlink:type="simple">IOD</abbrev>=6.3, <abbrev xmlns:xlink="http://www.w3.org/1999/xlink" xlink:title="eye width" id="ABBRID0EWSBG" xlink:type="simple">EW</abbrev>=4.9, <abbrev xmlns:xlink="http://www.w3.org/1999/xlink" xlink:title="eye-nostril distance" id="ABBRID0E1SBG" xlink:type="simple">EN</abbrev>=5.2, <abbrev xmlns:xlink="http://www.w3.org/1999/xlink" xlink:title="eye diameter" id="ABBRID0E5SBG" xlink:type="simple">ED</abbrev>=6.9; <abbrev xmlns:xlink="http://www.w3.org/1999/xlink" xlink:title="tympanum diameter" id="ABBRID0ECTBG" xlink:type="simple">TD</abbrev>=2.8, <abbrev xmlns:xlink="http://www.w3.org/1999/xlink" xlink:title="tibial length" id="ABBRID0EGTBG" xlink:type="simple">TL</abbrev>=31.2, <abbrev xmlns:xlink="http://www.w3.org/1999/xlink" xlink:title="foot length" id="ABBRID0EKTBG" xlink:type="simple">FL</abbrev>=30.9, <abbrev xmlns:xlink="http://www.w3.org/1999/xlink" xlink:title="disc of Finger III width" id="ABBRID0EOTBG" xlink:type="simple">Fin3DW</abbrev>=3.1.</p></tp:treatment-sec><tp:treatment-sec sec-type="etymology" id="SECID0ESTBG"><title>Etymology.</title><p>The specific epithet <italic><tp:taxon-name><tp:taxon-name-part taxon-name-part-type="genus" reg="Hyloscirtus"/><tp:taxon-name-part taxon-name-part-type="species" reg="tolkieni">tolkieni</tp:taxon-name-part></tp:taxon-name></italic> is in honour of the writer, poet, philologist, and academic John Ronald Reuel Tolkien (J.R.R. Tolkien, 1892–1973), creator of Middle-earth and author of fantasy works like “The Hobbit” and “The Lord of the Rings”. The amazing colours of the new species evoke the magnificent creatures that seem to only exist in fantasy worlds.</p></tp:treatment-sec><tp:treatment-sec sec-type="distribution" id="SECID0ECUBG"><title>Distribution, natural history, and conservation status.</title><p><italic><tp:taxon-name><tp:taxon-name-part taxon-name-part-type="genus" reg="Hyloscirtus">Hyloscirtus</tp:taxon-name-part><tp:taxon-name-part taxon-name-part-type="species" reg="tolkieni">tolkieni</tp:taxon-name-part></tp:taxon-name></italic> is only known from its type locality on the southeastern slopes of the Cordillera Oriental of the Andes of Ecuador, at 3190 m elevation, in the Río Negro-Sopladora National Park, province of Morona Santiago (Fig. <xref ref-type="fig" rid="F8">8</xref>). The ecosystem in the area is High Montane Forest of the Eastern Cordillera of the Southern Andes of Ecuador (MAE et al. 2013). The holotype was active at night at 20:30 amidst tree branches, <italic>c.</italic> 5 m above ground and 8 m from the nearest stream (Fig. <xref ref-type="fig" rid="F9">9</xref>). It was found in sympatry with an undescribed species of <italic><tp:taxon-name><tp:taxon-name-part taxon-name-part-type="genus" reg="Pristimantis">Pristimantis</tp:taxon-name-part></tp:taxon-name></italic>.</p><fig id="F8" position="float" orientation="portrait"><object-id xmlns:xlink="http://www.w3.org/1999/xlink" content-type="doi" xlink:type="simple">10.3897/zookeys.1141.90290.figure8</object-id><object-id xmlns:xlink="http://www.w3.org/1999/xlink" content-type="arpha" xlink:type="simple">E7A5E0CD-59AA-5697-BEEB-CFD73D20F2F3</object-id><label>Figure 8.</label><caption><p>Map showing the type locality of <italic><tp:taxon-name><tp:taxon-name-part taxon-name-part-type="genus" reg="Hyloscirtus">Hyloscirtus</tp:taxon-name-part><tp:taxon-name-part taxon-name-part-type="species" reg="tolkieni">tolkieni</tp:taxon-name-part></tp:taxon-name></italic> sp. nov. at the Río Negro-Sopladora National Park, province of Morona Santiago, Republic of Ecuador.</p></caption><graphic xmlns:xlink="http://www.w3.org/1999/xlink" xlink:href="zookeys-1141-075_article-90290__-g008.jpg" position="float" orientation="portrait" xlink:type="simple" id="oo_797473.jpg"><uri content-type="original_file" xlink:type="simple">https://binary.pensoft.net/fig/797473</uri></graphic></fig><fig id="F9" position="float" orientation="portrait"><object-id xmlns:xlink="http://www.w3.org/1999/xlink" content-type="doi" xlink:type="simple">10.3897/zookeys.1141.90290.figure9</object-id><object-id xmlns:xlink="http://www.w3.org/1999/xlink" content-type="arpha" xlink:type="simple">20D733B6-283F-5A12-ACE5-6C02B68562D6</object-id><label>Figure 9.</label><caption><p>Habitat of <italic><tp:taxon-name><tp:taxon-name-part taxon-name-part-type="genus" reg="Hyloscirtus">Hyloscirtus</tp:taxon-name-part><tp:taxon-name-part taxon-name-part-type="species" reg="tolkieni">tolkieni</tp:taxon-name-part></tp:taxon-name></italic> sp. nov. General landscape (above, red arrow pointing to collection site); and at the collection site inside the forest (below). Photographs by Juan C. Sánchez-Nivicela.</p></caption><graphic xmlns:xlink="http://www.w3.org/1999/xlink" xlink:href="zookeys-1141-075_article-90290__-g009.jpg" position="float" orientation="portrait" xlink:type="simple" id="oo_797474.jpg"><uri content-type="original_file" xlink:type="simple">https://binary.pensoft.net/fig/797474</uri></graphic></fig><p>Very few herpetological surveys have been conducted in the region, with James A. Peters being one of the few herpetologists that visited the area (<xref ref-type="bibr" rid="B27">Peters 1973</xref>). Our surveys were carried out over 13 effective days, and we could not detect additional individuals of <italic><tp:taxon-name><tp:taxon-name-part taxon-name-part-type="genus" reg="Hyloscirtus">H.</tp:taxon-name-part><tp:taxon-name-part taxon-name-part-type="species" reg="tolkieni">tolkieni</tp:taxon-name-part></tp:taxon-name></italic>, despite focalised searches. The type locality of <italic><tp:taxon-name><tp:taxon-name-part taxon-name-part-type="genus" reg="Hyloscirtus">H.</tp:taxon-name-part><tp:taxon-name-part taxon-name-part-type="species" reg="tolkieni">tolkieni</tp:taxon-name-part></tp:taxon-name></italic> is officially protected as part of the Río Negro-Sopladora National Park, a protected area created in 2018 where little habitat loss has occurred. Large, forested areas remain unstudied in the national park, and the species may have a wider distribution beyond the immediate surrounding of its type locality. In the absence of sufficient information to evaluate the conservation status and extinction risk of <italic><tp:taxon-name><tp:taxon-name-part taxon-name-part-type="genus" reg="Hyloscirtus">H.</tp:taxon-name-part><tp:taxon-name-part taxon-name-part-type="species" reg="tolkieni">tolkieni</tp:taxon-name-part></tp:taxon-name></italic>, we propose that it be classified under the Data Deficiency category until more data is obtained (<xref ref-type="bibr" rid="B19">IUCN 2012</xref>, <xref ref-type="bibr" rid="B20">2017</xref>; <xref ref-type="bibr" rid="B26">Ortega-Andrade et al. 2021</xref>). Urgent research and monitoring actions should be established to study its life history and ecology, population size and trends, survey new sites where additional populations may exist and evaluate if threats are impacting its long-term conservation, such as invasive species, emerging diseases, or climate changes.</p></tp:treatment-sec><ref-list><ref id="B27"><mixed-citation xmlns:xlink="http://www.w3.org/1999/xlink" xlink:type="simple"><person-group><name name-style="western"><surname>Peters</surname><given-names>JA</given-names></name></person-group> (<year>1973</year>) <article-title>The frog genus <italic><tp:taxon-name><tp:taxon-name-part taxon-name-part-type="genus">Atelopus</tp:taxon-name-part></tp:taxon-name></italic> in Ecuador (<tp:taxon-name><tp:taxon-name-part taxon-name-part-type="order">Anura</tp:taxon-name-part></tp:taxon-name>: <tp:taxon-name><tp:taxon-name-part taxon-name-part-type="family">Bufonidae</tp:taxon-name-part></tp:taxon-name>).</article-title><source>Smithsonian Contributions to Zoology</source><volume>145</volume>: <fpage>1</fpage>–<lpage>49</lpage>. <ext-link xlink:href="10.5479/si.00810282.145" ext-link-type="doi" xlink:type="simple">https://doi.org/10.5479/si.00810282.145</ext-link></mixed-citation></ref><ref id="B19"><mixed-citation xmlns:xlink="http://www.w3.org/1999/xlink" xlink:type="simple">IUCN (<year>2012</year>) <source>IUCN Red List Categories and Criteria: Version 3.1. (2<sup>nd</sup> edn.).</source><publisher-name>International Union for Conservation of Nature and Natural Resources IUCN</publisher-name>, <publisher-loc>Gland, Switzerland and Cambridge</publisher-loc>, <size units="page">32 pp</size>.</mixed-citation></ref><ref id="B20"><mixed-citation xmlns:xlink="http://www.w3.org/1999/xlink" xlink:type="simple">IUCN (<year>2017</year>) <source>Guidelines for using the IUCN Red List Categories and Criteria. Version 13.</source><publisher-name>Standards and Petitions Subcommittee</publisher-name>, <publisher-loc>IUCN Species Survival Commission</publisher-loc>, <size units="page">108 pp</size>.</mixed-citation></ref><ref id="B26"><mixed-citation xmlns:xlink="http://www.w3.org/1999/xlink" xlink:type="simple"><person-group><name name-style="western"><surname>Ortega-Andrade</surname><given-names>HM</given-names></name><name name-style="western"><surname>Rodes Blanco</surname><given-names>M</given-names></name><name name-style="western"><surname>Cisneros-Heredia</surname><given-names>DF</given-names></name><name name-style="western"><surname>Guerra Arévalo</surname><given-names>N</given-names></name><name name-style="western"><surname>López de Vargas-Machuca</surname><given-names>KG</given-names></name><name name-style="western"><surname>Sánchez-Nivicela</surname><given-names>JC</given-names></name><name name-style="western"><surname>Armijos-Ojeda</surname><given-names>D</given-names></name><name name-style="western"><surname>Cáceres Andrade</surname><given-names>JF</given-names></name><name name-style="western"><surname>Reyes-Puig</surname><given-names>C</given-names></name><name name-style="western"><surname>Quezada Riera</surname><given-names>AB</given-names></name><name name-style="western"><surname>Székely</surname><given-names>P</given-names></name><name name-style="western"><surname>Rojas Soto</surname><given-names>OR</given-names></name><name name-style="western"><surname>Székely</surname><given-names>D</given-names></name><name name-style="western"><surname>Guayasamin</surname><given-names>JM</given-names></name><name name-style="western"><surname>Siavichay Pesántez</surname><given-names>FR</given-names></name><name name-style="western"><surname>Amador</surname><given-names>L</given-names></name><name name-style="western"><surname>Betancourt</surname><given-names>R</given-names></name><name name-style="western"><surname>Ramírez-Jaramillo</surname><given-names>SM</given-names></name><name name-style="western"><surname>Timbe-Borja</surname><given-names>B</given-names></name><name name-style="western"><surname>Gómez Laporta</surname><given-names>M</given-names></name><name name-style="western"><surname>Webster Bernal</surname><given-names>JF</given-names></name><name name-style="western"><surname>Oyagata Cachimuel</surname><given-names>LA</given-names></name><name name-style="western"><surname>Chávez Jácome</surname><given-names>D</given-names></name><name name-style="western"><surname>Posse</surname><given-names>V</given-names></name><name name-style="western"><surname>Valle-Piñuela</surname><given-names>C</given-names></name><name name-style="western"><surname>Padilla Jiménez</surname><given-names>D</given-names></name><name name-style="western"><surname>Reyes-Puig</surname><given-names>JP</given-names></name><name name-style="western"><surname>Terán-Valdez</surname><given-names>A</given-names></name><name name-style="western"><surname>Coloma LA Pérez Lara</surname><given-names>MaB</given-names></name><name name-style="western"><surname>Carvajal-Endara</surname><given-names>S</given-names></name><name name-style="western"><surname>Urgilés</surname><given-names>M</given-names></name><name name-style="western"><surname>Yánez Muñoz</surname><given-names>MH</given-names></name></person-group> (<year>2021</year>) Red List assessment of amphibian species of Ecuador: A multidimensional approach for their conservation. PLoS ONE 16(5): e0251027. <ext-link xlink:href="10.1371/journal.pone.0251027" ext-link-type="doi" xlink:type="simple">https://doi.org/10.1371/journal.pone.0251027</ext-link></mixed-citation></ref></ref-list></tp:taxon-treatment>
